# Supplementary material for: Mechanical Dyssynchrony Combined with Septal Scarring Reliably Identifies Responders to Cardiac Resynchronization Therapy
Source: J Clin Med. 2023 Sep 21;12(18):6108. doi: 10.3390/jcm12186108 (PMC10531814; doi:10.3390/jcm12186108)
Supplement: Supplementary file 1 [file jcm-12-06108-s001.zip]

Archive with 5 entries (5 files):
- jcm-2561527-supplementary/jcm-2561527-supplementary.pdf
- jcm-2561527-supplementary/Video_case_1.mp4
- jcm-2561527-supplementary/Video_case_2.mp4
- jcm-2561527-supplementary/Video_case_3.mp4
- jcm-2561527-supplementary/Video_case_4.mp4
